# Supplementary material for: Distribution of ESBL/AmpC-Escherichia coli on a Dairy Farm
Source: Antibiotics (Basel). 2022 Jul 13;11(7):940. doi: 10.3390/antibiotics11070940 (PMC9311582; doi:10.3390/antibiotics11070940)
Supplement: Supplementary file 1 [file antibiotics-11-00940-s001.zip]

Archive with 1 entries (1 files):
- antibiotics-1816236-Supplementary.pdf
